# Supplementary material for: A Model for Improving Diet Quality within Child Nutrition Programs: The U.S. Army’s Child and Youth Services Healthy Menu Initiative
Source: Int J Environ Res Public Health. 2020 Apr 16;17(8):2746. doi: 10.3390/ijerph17082746 (PMC7216194; doi:10.3390/ijerph17082746)
Supplement: Supplementary file 1 [file ijerph-17-02746-s001.zip]

Archive with 2 entries (2 files):
- Supplement_1 Pilot Menu Evaluation Tool.pdf
- Supplement_2 Menu Spring 2019.pdf
